# Supplementary material for: Whole systems approaches to diet and healthy weight: A scoping review of reviews
Source: PLoS One. 2024 Mar 13;19(3):e0292945. doi: 10.1371/journal.pone.0292945 (PMC10936799; doi:10.1371/journal.pone.0292945)
Supplement: S1 File — (XLSX) [file pone.0292945.s001.xlsx]

## Sheet: Sheet1
No.	Title	Author	Year	Aims/objectives	Review type	Population	Intervention	Comparator	Outcomes	Inclusion criteria (non-systematic review)	Model/theories used	Evidence of effectiveness of WSA	Facilitator/barriers of WSA	Public/service user contribution	Reviewed by both reviewers Y/N	Decision (Include/Exclude)	Reasons	Column1		Inclusion criteria
